# Supplementary material for: Characterisation of Grains and Flour Fractions from Field Grown Transgenic Oil-Accumulating Wheat Expressing Oat WRI1
Source: Plants (Basel). 2022 Mar 26;11(7):889. doi: 10.3390/plants11070889 (PMC9002947; doi:10.3390/plants11070889)
Supplement: Supplementary file 1 [file plants-11-00889-s001.zip]

Archive with 1 entries (1 files):
- plants-1644654-supplementary.pdf
